# Supplementary material for: A Technological Tool Aimed at Self-Care in Patients With Multimorbidity: Cross-Sectional Usability Study
Source: JMIR Hum Factors. 2024 Apr 5;11:e46811. doi: 10.2196/46811 (PMC11031692; doi:10.2196/46811)
Supplement: Multimedia Appendix 4 [file humanfactors_v11i1e46811_app4.xlsx]

## Sheet: Hoja1
PATIENTS	TOTAL	Less than 10 Cda	Over 10 CD	P value	Female	Male	P value
	30	16	14		15	15
Usability effectiveness
Number of tasks completed, median (IQR)	5 (4.0 -5.0)	5 (4.0 -5.0)	5 (4.0 -5.0)	0.98	5 (4.0 -5.0)	5 (5.0 -5.0)	0.085
At least one task with personalized help, n (%)	17 (56,7%)	9 (56,2%)	8 (57,1%)	1	10 (66,7%)	7 (46,7%)	0.46
All tasks completed independently, n (%)	12 (40,0%)	6 (37,5%)	6 (42,8%)	1	5 (33,3%)	7 (46,7%)	0.46
Number of errors made, median (IQR)	4.0 (2.0 -8.0)	5 (2.0 -9.0)	4 (2.0 -6.0)	0.43	6 (3.0 -9.0)	3.5 (1.0 -5.0)	0.008
Usability Efficiency
Time taken to complete all tasks (seconds), median (IQR)	296.0 (210.0 – 397.0)	300.0 (236.0 – 397.0)	284.0 (205.0 – 431.0)	0.57	296.0 (201.0 – 350.0)	293.5 (211.0 – 447.0)	0.51
Usability Satisfaction
SUSb questionnaire score, median (IQR)	55.0 (45.0 – 62.5)	50.0 (45.0 – 58.8)	61.2 (42.5 – 70.0)	0.20	52.5 (40.0 – 62.5)	60.0 (47.5 – 67.5)	0.23
TASKS	TOTAL	Less 10 CD	Over 10 CD	p value	Female	Male	p value
	150	80	70		75	75
Usability effectiveness
Proportion of tasks completed, n (%)	134 (90.5%)	71 (91.0%)	63 (90.0%)	0.79	65 (86.7%)	69 (94.5%)	0.092
Number of errors per task, mean (SD)	1.0 (1.7)	1.2 (2.0)	0.8 (1.3)	0.26	1.4 (2.0)*	0.6 (1.2)*	0.007
Usability Efficiency
Time taken per task (seconds), mean (SD)	65.4 (92.7)	66.8 (95.1)	63.8 (90.7)	0.81	60.1 (79.3)	70.9 (105.1)	0.45
aCD: chronic disease.
bSUS: System Usability Scale.
