# Supplementary material for: A Technological Tool Aimed at Self-Care in Patients With Multimorbidity: Cross-Sectional Usability Study
Source: JMIR Hum Factors. 2024 Apr 5;11:e46811. doi: 10.2196/46811 (PMC11031692; doi:10.2196/46811)
Supplement: Multimedia Appendix 5 [file humanfactors_v11i1e46811_app5.xlsx]

## Sheet: Hoja1
		Task3									Task4									Task5
		Female (n=15)	Male (n=15)	P value	Less 10 CDa (n=16)	Over 10 CD (n=14)	P value	Up to secondary education (n=18)	Postsecondary education (n=22)	P value	Female (n=15)	Male (n=15)	P value	Less 10 CD (n=16)	Over 10 CD (n=14)	P value	Up to secondary education (n=18)	Postsecondary education (n=22)	P value	Female (n=15)	Male (n=15)	P value	Less 10 CD (n=16)	Over 10 CD (n=14)	P value	Up to secondary education (n=18)	Postsecondary education (n=22)	P value
	Usability effectiveness
	Number of patients completing the task, n (%)	14 (93.3%)	14 (93.3%)	1	14 (87.5%)	14 (100.0%)	0.49	16 (88.9%)	12 (100.0%)	0.5	9 (60.0%)	13 (86.7%)	0.21	12 (75.0%)	10 (71.4%)	1	10 (55.6%)*	12 (100.0%)*	0.010	12 (80.0%)	14 (93.3%)	0.60	15 (93.8%)	11 (78.6%)	0.32	14 (77.8%)	12 (100.0%)	0.13
	Completed the task with personalized help, n (%)	5 (33.3%)	5 (33.3%)	1	5 (31.2%)	5 (35.7%)	1	7 (38.9%)	3 (25.0%)	0.31	4 (26.7%)	4 (26.7%)	0.66	4 (25.0%)	4 (28.6%)	1	5 (27.8%)	3 (25.0%)	0.38	2 (13.3%)	3 (20.0%)	1	3 (18.8%)	2 (14.3%)	1	4 (22.2%)	1 (8.3%)	0.33
	Number of errors made, median (IQR)	0.0 (0.0, 1.0)	0.0 (0.0, 1.0)	0.98	1.0 (0.0, 1.5)	0.0 (0.0, 1.0)	0.23	0.0 (0.0, 1.0)	0.5 (0.0, 2.0)	0.47	3.0 (1.0, 5.0)*	1.0 (0.0, 3.0)*	0.044	2.0 (0.0, 4.0)	1.5 (0.0, 3.0)	0.69	3.0 (0.0, 5.0)	1.0 (0.0, 2.0)	0.062	1.0 (1.0, 3.0)	0.0 (0.0, 1.0)	0.014	0.5 (0.0, 2.0)	1.0 (0.0, 2.0)	0.86	1.5 (0.0, 3.0)	0.5 (0.0, 1.0)	0.11
	Usability efficiency
	Time to perform the task (seconds), median (IQR)	40.0 (30.0, 70.0)	65.0 (33.0, 105.0)	0.30	50.0 (23.0, 90.0)	58.5 (37.0, 90.0)	0.41	60.0 (30.0, 90.0)	48.5 (34.0, 80.0)	0.95	185.0 (0.0, 220.0)	180.0 (137.0, 300.0)	0.29	186.0 (80.0, 265.0)	174.0 (0.0, 280.0)	0.66	176.0 (0.0, 300.0)	186.0 (161.5, 225.0)	0.44	30.0 (6.0, 75.0)	18.0 (10.0, 21.0)	0.31	20.0 (14.0, 75.0)	19.0 (6.0, 31.0)	0.31	20.5 (10.0, 80.0)	19.0 (12.0, 27.5)	0.40
	aCD: chronic disease.
